# Supplementary material for: Treasures from trash in cancer research
Source: Oncotarget. 2022 Nov 17;13:1246–57. doi: 10.18632/oncotarget.28308 (PMC9671455; doi:10.18632/oncotarget.28308)
Supplement: Supplementary file 3 [file oncotarget-13-28308-s003.xls]

## Sheet: gastric_diff
Suplemmentary Table 8: List of non-miRNAs ncRNAs differentially expressed by cancer type. *piRNAs with “+" are genomic co-localized piRNAs.
baseMean	log2foldchange	pvalue	padj		Type
piR-hsa-1008+piR-hsa-11341+piR-hsa-12423+piR-hsa-17520	27.8254109984531	1.75278152902025	0.0796395148777604	0.241923809345649	Gastric
piR-hsa-1077+piR-hsa-1336+piR-hsa-26747+piR-hsa-26754+piR-hsa-26946	3.58995513364959	2.38623661264035	0.0170217954393254	0.0978753237761213	Gastric
piR-hsa-1100+piR-hsa-12485+piR-hsa-13893+piR-hsa-23588+piR-hsa-23679+piR-hsa-27398+piR-hsa-27399+piR-hsa-27400+piR-hsa-28116	68.258389680886	2.31181677695065	0.02078778247778	0.101419181179472	Gastric
piR-hsa-11080+piR-hsa-1219+piR-hsa-28382	6.07481060608061	3.51242620632776	0.000444035294341348	0.0178724205972393	Gastric
piR-hsa-11362	319.71083011602	3.64961966808773	0.000262628870711904	0.0140944160615389	Gastric
piR-hsa-12167	1.87544533485728	2.6242275952848	0.00868457310059202	0.0672954236640163	Gastric
piR-hsa-12454+piR-hsa-1872+piR-hsa-1873	1.74367149284675	1.51159445074768	0.130637064264804	0.309302460979903	Gastric
piR-hsa-1250	11.1867868425579	2.49003586070968	0.0127730206722678	0.0884962412349721	Gastric
piR-hsa-12790+piR-hsa-18709+piR-hsa-20757+piR-hsa-2106+piR-hsa-2107+piR-hsa-25779+piR-hsa-25780+piR-hsa-25781+piR-hsa-25782+piR-hsa-25783+piR-hsa-26508+piR-hsa-28131	18343.710771207	2.3718037943594	0.0177014879228973	0.0982635816417645	Gastric
piR-hsa-13072+piR-hsa-187	1.47309779986759	-2.73096482885758	0.00631492104795206	0.0668338651066579	Gastric
piR-hsa-1580+piR-hsa-28187+piR-hsa-28188+piR-hsa-28189+piR-hsa-28190	9.17072130285258	4.31084086289154	1.62634920095217e-05	0.00261842221353299	Gastric
piR-hsa-1593	12.3471599659661	3.15988039037114	0.00157833919150661	0.0254112609832564	Gastric
piR-hsa-1748+piR-hsa-20280+piR-hsa-20281+piR-hsa-20282+piR-hsa-20283+piR-hsa-28244+piR-hsa-32653	2.7315901245901	2.10446915335145	0.0353375426442759	0.149365382878299	Gastric
piR-hsa-17804	2137.5457001865	-2.39523700631987	0.0166096250149233	0.0978753237761213	Gastric
piR-hsa-1848+piR-hsa-1849+piR-hsa-28875	2671.84144303601	-1.55981182598409	0.118804355982265	0.289810625956736	Gastric
piR-hsa-20613+piR-hsa-2117+piR-hsa-25786+piR-hsa-3645	2.26779313903092	3.31060975160476	0.000930929376238325	0.0245392329489052	Gastric
piR-hsa-21131+piR-hsa-32168+piR-hsa-32174+piR-hsa-32175+piR-hsa-32184+piR-hsa-32185+piR-hsa-32192+piR-hsa-32207+piR-hsa-32221	12.4509147946196	1.62905917046199	0.103300493502178	0.27541926016044	Gastric
piR-hsa-22380	1.55905210563005	-1.68939203960948	0.0911443254947931	0.257442743941433	Gastric
piR-hsa-22415+piR-hsa-7435	1.86216111930876	1.98370128387655	0.0472891503654217	0.169190071307397	Gastric
piR-hsa-22843+piR-hsa-31830	2.02599709175294	1.44821895836948	0.147555824114491	0.329759557982894	Gastric
piR-hsa-23087+piR-hsa-32298	1.63316183135097	-1.29816790822533	0.194229643160895	0.395835095555749	Gastric
piR-hsa-23327+piR-hsa-23619+piR-hsa-27619+piR-hsa-27620+piR-hsa-27621+piR-hsa-27622+piR-hsa-27623+piR-hsa-31237+piR-hsa-31238+piR-hsa-5770	1186.63487425818	2.40526792700297	0.0161606126948698	0.0978753237761213	Gastric
piR-hsa-23330+piR-hsa-23656+piR-hsa-24683+piR-hsa-24684+piR-hsa-6144+piR-hsa-6145+piR-hsa-6148	1402.14521014708	3.30317079075038	0.000955981444043338	0.0245392329489052	Gastric
piR-hsa-23387+piR-hsa-23940	1.76296434796771	2.23657777872211	0.0253139486013872	0.119868991906569	Gastric
piR-hsa-23523+piR-hsa-27065	62.5669305811496	1.73081561453224	0.0834846560309613	0.245701230739193	Gastric
piR-hsa-23566+piR-hsa-27513	17.5823442545156	-2.00234386120367	0.0452477617566637	0.169190071307397	Gastric
piR-hsa-23670+piR-hsa-23671+piR-hsa-23672+piR-hsa-32492	178.193364753018	2.62059434209114	0.00877766395617604	0.0672954236640163	Gastric
piR-hsa-24000	20.201901086908	3.20294963021273	0.00136027770600541	0.0245392329489052	Gastric
piR-hsa-24143+piR-hsa-4947+piR-hsa-6839+piR-hsa-6840+piR-hsa-6841+piR-hsa-6842	57.892974685744	1.98515311025612	0.0471274393527103	0.169190071307397	Gastric
piR-hsa-25046	2693.50297997674	-2.46394675401219	0.0137416523656789	0.0884962412349721	Gastric
piR-hsa-26371	3.68393551284285	1.96659097478438	0.0492303847924076	0.172306346773427	Gastric
piR-hsa-26492	25.5653319857818	-2.11024639078095	0.0348371385618293	0.149365382878299	Gastric
piR-hsa-26528+piR-hsa-26529+piR-hsa-26530	4.79688739980253	1.81531485630805	0.0694755372131132	0.219131875099655	Gastric
piR-hsa-26589+piR-hsa-26590+piR-hsa-26591+piR-hsa-26592+piR-hsa-26593	11.6930034586515	2.65753554055585	0.00787142903476021	0.0672954236640163	Gastric
piR-hsa-26947	1.62845395862694	1.61527815931074	0.106250471197354	0.275908481657646	Gastric
piR-hsa-27133+piR-hsa-27134	3.35128355933181	1.58540780953723	0.112873707961559	0.285362002168479	Gastric
piR-hsa-27137+piR-hsa-27138+piR-hsa-27139+piR-hsa-27140	15.0082818157389	1.84005055540947	0.0657608154405994	0.21174982571873	Gastric
piR-hsa-27725	1.70912391896317	1.47499389774355	0.140214184017904	0.317950473618064	Gastric
piR-hsa-28175	6.83946804565621	2.99516714394351	0.00274294490917076	0.0368011775313743	Gastric
piR-hsa-28186	8.57539833400583	2.19118811036115	0.0284381826406665	0.127181872365203	Gastric
piR-hsa-28212	5.64730029470375	3.1105016663052	0.00186769841949752	0.0273363132308274	Gastric
piR-hsa-28231	20.4728329547479	3.85755691383915	0.000114526017285299	0.00921934439146656	Gastric
piR-hsa-28394+piR-hsa-28396+piR-hsa-28397+piR-hsa-28398	32.5439544048388	1.98972185916397	0.0466215833649538	0.169190071307397	Gastric
piR-hsa-28395	3.37346405605227	3.20052842874378	0.00137175836360339	0.0245392329489052	Gastric
piR-hsa-28400	2.80891308198932	1.47577998074761	0.140002966655377	0.317950473618064	Gastric
piR-hsa-28488+piR-hsa-4945+piR-hsa-4946	7.29068095121002	2.85658605585163	0.00428223903853574	0.049245748943161	Gastric
piR-hsa-28527	79.3952274195729	3.22802702094823	0.00124647199400774	0.0245392329489052	Gastric
piR-hsa-28590+piR-hsa-32170	6.40791865117349	2.32598621165304	0.0200192862664952	0.100722034028304	Gastric
piR-hsa-28634	61.1932354138952	-1.92755034251892	0.0539110805298149	0.184674126921281	Gastric
piR-hsa-29714+piR-hsa-29715+piR-hsa-29716	31.7849370767836	2.0948798265321	0.0361816765978488	0.149365382878299	Gastric
piR-hsa-31280+piR-hsa-32299	111.138286119786	-1.50330174938435	0.132761249223946	0.309776248189207	Gastric
piR-hsa-426	23.0360058138775	1.37953241270355	0.167730659810492	0.355324160914332	Gastric
piR-hsa-5370	2142.74925941805	-2.47126978354017	0.0134634206918275	0.0884962412349721	Gastric
piR-hsa-5939	41.3866384732863	2.48482587510619	0.0129614816035614	0.0884962412349721	Gastric
piR-hsa-7201	15.2983603160486	2.35928912095529	0.0183099841568505	0.0982635816417645	Gastric
piR-hsa-7238	1.47072275886125	2.32762433921361	0.0199320598799456	0.100722034028304	Gastric
piR-hsa-8030+piR-hsa-8031	11.3843846054059	2.64899833900996	0.00807307284141063	0.0672954236640163	Gastric
piR-hsa-10246+piR-hsa-16348+piR-hsa-32506	8.55629449931305	-2.2587110712544	0.0239013633402236	0.0764119343149572	Bladder
piR-hsa-1043+piR-hsa-12682+piR-hsa-1731+piR-hsa-28525	33.7903506669764	-3.06148616546589	0.00220241169462579	0.0132773962161726	Bladder
piR-hsa-1077+piR-hsa-1336+piR-hsa-26747+piR-hsa-26754+piR-hsa-26946	51.6012038008246	-2.83915895074657	0.00452326189320415	0.0232782502308799	Bladder
piR-hsa-11241	2.21617867208588	-1.18888680307449	0.234484213914326	0.404216067528815	Bladder
piR-hsa-11360	846143.667814453	8.97362003416606	2.86925790037854e-19	1.51353354244968e-17	Bladder
piR-hsa-11361	209348.529639033	10.1189417760202	4.55311612364799e-24	3.20235834029909e-22	Bladder
piR-hsa-11362	1472845.10750108	15.2738192470871	1.14279219161199e-52	2.4112915243013e-50	Bladder
piR-hsa-11817+piR-hsa-32177+piR-hsa-32181+piR-hsa-32213+piR-hsa-32252+piR-hsa-32280+piR-hsa-32591+piR-hsa-32658+piR-hsa-32745	191.00040271492	-2.20567336826514	0.0274068779030019	0.0836392395801559	Bladder
piR-hsa-1191+piR-hsa-12525+piR-hsa-12719+piR-hsa-182+piR-hsa-28478+piR-hsa-9010	4592.51587334383	-5.25078522382556	1.51452190201959e-07	2.13042747550755e-06	Bladder
piR-hsa-12206+piR-hsa-2129+piR-hsa-23786+piR-hsa-3178	390.105437544371	-5.27162477636965	1.35221309327568e-07	2.03797830486549e-06	Bladder
piR-hsa-1245	9.20949817688483	-3.29830981655178	0.000972687466196665	0.00621930470810595	Bladder
piR-hsa-12454+piR-hsa-1872+piR-hsa-1873	386.058543080652	-2.58756213348848	0.00966577616983556	0.0403390474959368	Bladder
piR-hsa-1254+piR-hsa-32153+piR-hsa-32154+piR-hsa-32165+piR-hsa-32194+piR-hsa-32201+piR-hsa-32641	2315.84681302526	-5.18944240379157	2.10924730916519e-07	2.77495357834529e-06	Bladder
piR-hsa-12759	2.63840551074605	-2.47043068057244	0.0134950470783335	0.0508474095272924	Bladder
piR-hsa-12789	44.7956209758736	-2.69389601506023	0.00706221937587702	0.0338226781505934	Bladder
piR-hsa-12790+piR-hsa-18709+piR-hsa-20757+piR-hsa-2106+piR-hsa-2107+piR-hsa-25779+piR-hsa-25780+piR-hsa-25781+piR-hsa-25782+piR-hsa-25783+piR-hsa-26508+piR-hsa-28131	1625.73865053169	-2.20083629652244	0.027747615026592	0.0836392395801559	Bladder
piR-hsa-13633	4.14890799785083	-1.54832163061183	0.121544879122573	0.269957573630135	Bladder
piR-hsa-13634	1.77016551621957	-1.60989140695403	0.107421565265731	0.241127130543289	Bladder
piR-hsa-13643	5.4566348189774	-1.29937519078661	0.193815201501218	0.36190272138723	Bladder
piR-hsa-13714+piR-hsa-18657+piR-hsa-19076+piR-hsa-9059	3.00432953746693	-1.36603809068254	0.171927008094372	0.329787260981023	Bladder
piR-hsa-13836	3.46087108289803	-2.31945873965313	0.0203701758550709	0.0682239223082534	Bladder
piR-hsa-15022+piR-hsa-15023+piR-hsa-26681+piR-hsa-26684+piR-hsa-26685+piR-hsa-26686	3007.14394425447	3.08602397664521	0.00202852464064259	0.0125887852698702	Bladder
piR-hsa-15215	404.082180875242	-2.85490561988329	0.0043049619990049	0.0232782502308799	Bladder
piR-hsa-1556	6.89023700719057	-2.21126949325382	0.0270171805782666	0.0836392395801559	Bladder
piR-hsa-15610	4.04802036189094	-1.14474063610306	0.252316612865062	0.408520348247082	Bladder
piR-hsa-1580+piR-hsa-28187+piR-hsa-28188+piR-hsa-28189+piR-hsa-28190	7256.16019958163	13.7201785103857	7.68758991340843e-43	8.11040735864589e-41	Bladder
piR-hsa-16404+piR-hsa-4624	5.54171203878108	-1.2071960885895	0.227356636445178	0.403128153696912	Bladder
piR-hsa-16770+piR-hsa-16771+piR-hsa-18402+piR-hsa-19192+piR-hsa-19193	3.53402185472655	1.51221522772815	0.13047911838613	0.27716255048784	Bladder
piR-hsa-17151	2.44249184076301	-2.11635385555195	0.0343147235237996	0.0981780323924699	Bladder
piR-hsa-17154	1.90753550843516	-1.45207531222064	0.146480665592859	0.300072043107701	Bladder
piR-hsa-17292+piR-hsa-22915	2.42124245164016	-2.26637334086629	0.0234285344260397	0.0760526271368365	Bladder
piR-hsa-1742	74.8883936895067	-3.5689813853489	0.000358371884466178	0.00260746440077116	Bladder
piR-hsa-1748+piR-hsa-20280+piR-hsa-20281+piR-hsa-20282+piR-hsa-20283+piR-hsa-28244+piR-hsa-32653	40.1013520131476	2.4426897625525	0.0145782632138975	0.0521358226802098	Bladder
piR-hsa-17898	2.25510335776695	-2.11497467113863	0.0344321061471221	0.0981780323924699	Bladder
piR-hsa-17928+piR-hsa-19915+piR-hsa-32502	2.6657638928933	-2.44832096025314	0.0143523740563703	0.0521358226802098	Bladder
piR-hsa-18052	21.2418584929143	-2.04772795241144	0.040586663340931	0.107372561430058	Bladder
piR-hsa-1823	16.5106580777032	-2.63782986809003	0.00834384309700204	0.0366781436139048	Bladder
piR-hsa-18285+piR-hsa-18286+piR-hsa-18287+piR-hsa-28209+piR-hsa-28210	6.32284210893281	-2.12704581471409	0.0334162767290748	0.097928255414372	Bladder
piR-hsa-1834	8.61302800249671	-2.46231116940033	0.0138044842496598	0.0511008101171616	Bladder
piR-hsa-18798	1.78579484106925	-2.08829322668922	0.0367713920792938	0.102088996430671	Bladder
piR-hsa-18860+piR-hsa-28299	3.73085529952193	-1.08039878437868	0.279964636943459	0.428718374615977	Bladder
piR-hsa-18905+piR-hsa-24085+piR-hsa-26399+piR-hsa-28646	3.67592781913069	-1.61084699295101	0.107213075701236	0.241127130543289	Bladder
piR-hsa-18973+piR-hsa-18974+piR-hsa-25563+piR-hsa-3218+piR-hsa-32354+piR-hsa-7609	26.8368783915399	8.26244633241371	1.42716909120718e-16	6.0226535648943e-15	Bladder
piR-hsa-20230	3.8275097823809	-1.37792245426323	0.16822723142954	0.325650879189292	Bladder
piR-hsa-20281+piR-hsa-20282+piR-hsa-20283+piR-hsa-28244+piR-hsa-32653	2.8567877681712	1.07016085656289	0.28454691020759	0.431938115494975	Bladder
piR-hsa-20613+piR-hsa-2117+piR-hsa-25786+piR-hsa-3645	166.314495231029	-4.08861973540241	4.33947541057737e-05	0.000381512213179927	Bladder
piR-hsa-20616	15.1947215796895	2.36159767916307	0.0181963775576359	0.0629415682731339	Bladder
piR-hsa-20701	3.44193099981469	-1.76947298937961	0.0768149744686679	0.18008844014321	Bladder
piR-hsa-20851+piR-hsa-32800	7.30489817626979	-2.50487687445563	0.0122494026869948	0.0476513079167933	Bladder
piR-hsa-2138	9.36295091576325	-2.87455476772619	0.0040459759269615	0.0224658136997073	Bladder
piR-hsa-21508+piR-hsa-21509+piR-hsa-27208	591.852979244021	-1.7136487750661	0.0865932499479485	0.20078215097821	Bladder
piR-hsa-2153	1522.89288163277	-5.17682334610801	2.25695730904212e-07	2.77495357834529e-06	Bladder
piR-hsa-21622+piR-hsa-9491	1123.01683538669	-1.51551030933557	0.129643221549375	0.27716255048784	Bladder
piR-hsa-22120	1.92233356921624	-1.07943465741945	0.280394008042677	0.428718374615977	Bladder
piR-hsa-22380	6.26817294515582	1.13646461963353	0.255762164710009	0.408831945104635	Bladder
piR-hsa-22842	64.3770538352001	-5.16791027629511	2.36725897678745e-07	2.77495357834529e-06	Bladder
piR-hsa-23216	3.13401708247222	-2.9595704751591	0.00308068229957852	0.0175682152759748	Bladder
piR-hsa-23327+piR-hsa-23619+piR-hsa-27619+piR-hsa-27620+piR-hsa-27621+piR-hsa-27622+piR-hsa-27623+piR-hsa-31237+piR-hsa-31238+piR-hsa-5770	1025.04328743826	-5.99733225113133	2.00585394831972e-09	5.29043978869327e-08	Bladder
piR-hsa-23555	12.2857561666019	-1.51146730702657	0.130669432060166	0.27716255048784	Bladder
piR-hsa-23637+piR-hsa-23638+piR-hsa-28322	598.28323788145	3.7822012826591	0.000155447582576068	0.0012147940712426	Bladder
piR-hsa-24000	3.14785058164075	-2.61804799312477	0.00884343662439832	0.0380809209744499	Bladder
piR-hsa-24015	19.4529453939131	-1.85114349780268	0.0641489117808685	0.157388609136782	Bladder
piR-hsa-24143+piR-hsa-4947+piR-hsa-6839+piR-hsa-6840+piR-hsa-6841+piR-hsa-6842	1073.76686132243	3.35631260690056	0.000789892302434283	0.00555557586045446	Bladder
piR-hsa-24775	143.867255174797	-6.42231560960156	1.34216781337261e-10	4.04567726602314e-09	Bladder
piR-hsa-26131	474.367285522761	-2.55757013907763	0.0105406298972	0.0419636397794187	Bladder
piR-hsa-2618	3.56114004382186	-1.98816123785051	0.0467938604266151	0.121895117901429	Bladder
piR-hsa-26371	39.930285986573	-5.80146146794428	6.57394045443038e-09	1.54122381764979e-07	Bladder
piR-hsa-26523+piR-hsa-26524+piR-hsa-26525+piR-hsa-672	98.7494856059835	3.6533394826109	0.000258851631785126	0.00195063193952362	Bladder
piR-hsa-26526+piR-hsa-26527+piR-hsa-30292+piR-hsa-30293+piR-hsa-673+piR-hsa-674	4.88327372898671	1.42732920323671	0.153485026808637	0.311397506313677	Bladder
piR-hsa-26570	27.8742510723989	5.27356074727744	1.33801936453109e-07	2.03797830486549e-06	Bladder
piR-hsa-26901	6.25243510958507	2.4999536094768	0.0124209570399224	0.0476513079167933	Bladder
piR-hsa-26940	88.5479215499224	-2.67947983535956	0.00737366443093506	0.0338226781505934	Bladder
piR-hsa-27133+piR-hsa-27134	2.60093011064418	-1.19637648538903	0.23154967337057	0.403776703150333	Bladder
piR-hsa-27137+piR-hsa-27138+piR-hsa-27139+piR-hsa-27140	318.286998310733	5.52601212801943	3.27591495685266e-08	6.42567799645303e-07	Bladder
piR-hsa-27282	288.358820139203	-4.87651838933849	1.0797462653299e-06	1.13913230992304e-05	Bladder
piR-hsa-27283	59.4071210259783	-2.8305470988426	0.00464684689791636	0.023344873701437	Bladder
piR-hsa-27728	192.657271254222	-1.8931952124912	0.0583319138497093	0.144800397909278	Bladder
piR-hsa-2801+piR-hsa-2802+piR-hsa-32724	7.92797579616371	-1.48110408485075	0.138578839534051	0.286667991585145	Bladder
piR-hsa-28186	14.4088068935111	3.80481496307569	0.000141910235224707	0.0011516561397082	Bladder
piR-hsa-28205	790.620300239252	3.86629922441989	0.000110499352026821	0.000932614531106367	Bladder
piR-hsa-28223	510.480356934786	2.64819668017385	0.00809224305215613	0.0363290060426584	Bladder
piR-hsa-28385	5.41115415105212	5.42882285147715	5.67269544260397e-08	9.97448948657865e-07	Bladder
piR-hsa-28394+piR-hsa-28396+piR-hsa-28397+piR-hsa-28398	47.9876498634309	3.02705864064683	0.00246946046972872	0.0144737821975767	Bladder
piR-hsa-28395	16.0702628321939	-2.84281159168782	0.00447174964270577	0.0232782502308799	Bladder
piR-hsa-28590+piR-hsa-32170	858.893301423509	4.30215054287673	1.69148318677172e-05	0.000162228614731288	Bladder
piR-hsa-28634	1051.39176368942	6.55598580218477	5.52754903634432e-11	1.94385474444775e-09	Bladder
piR-hsa-28847+piR-hsa-28848+piR-hsa-28849+piR-hsa-28850+piR-hsa-3961	21.3651175331575	-2.05926403373375	0.0394689519230255	0.107372561430058	Bladder
piR-hsa-29714+piR-hsa-29715+piR-hsa-29716	57.009985233634	3.328035322862	0.00087460776300771	0.00576760097931365	Bladder
piR-hsa-30326	2.57815181776912	-1.80204719770194	0.0715379801416657	0.173500158734385	Bladder
piR-hsa-30636	42.2940284041127	-2.09895868698953	0.0358205427185756	0.100775126848259	Bladder
piR-hsa-32016+piR-hsa-32636	7.08540560204309	-2.04647178287309	0.0407099758976524	0.107372561430058	Bladder
piR-hsa-32155+piR-hsa-32156+piR-hsa-32166+piR-hsa-32585	194.527573913806	-3.32800363304343	0.00087470725752624	0.00576760097931365	Bladder
piR-hsa-3616+piR-hsa-5067	1354.42155265011	4.88053163472148	1.05800240147693e-06	1.13913230992304e-05	Bladder
piR-hsa-4515	1.83108435684847	-1.14481673699908	0.252285080654976	0.408520348247082	Bladder
piR-hsa-5936	109.982625932053	-2.27005371182301	0.0232043243357034	0.0760526271368365	Bladder
piR-hsa-6248	3.05625468807138	-0.982828170028259	0.325692014953282	0.487383086206685	Bladder
piR-hsa-7193	19.9987147001064	5.52209149908384	3.34987952421722e-08	6.42567799645303e-07	Bladder
piR-hsa-7238	37.323860390841	2.58456486250433	0.00975019631418378	0.0403390474959368	Bladder
piR-hsa-7636	2.18393122845131	-2.05440521791904	0.039936488466645	0.107372561430058	Bladder
piR-hsa-793	13.2908276960922	-1.96001726363506	0.0499937725243073	0.128642512227181	Bladder
piR-hsa-8030+piR-hsa-8031	476.537416167002	-4.75908569797377	1.94471859766065e-06	1.95397916241141e-05	Bladder
piR-hsa-952	66.9190449493449	-4.12749140161367	3.66742140259791e-05	0.000336446050412243	Bladder
piR-hsa-23670+piR-hsa-23671+piR-hsa-23672+piR-hsa-32492	15.2079806706615	3.79103996408965	0.000150017810396079	0.0220526181282236	Prostate
piR-hsa-29218	47.4730183572555	2.35402203841104	0.0185715099834507	0.248182906142478	Prostate
SNORD48	274.116797530499	4.09388634826576	4.24202301476919e-05	0.00585399176038148	Prostate
